# Supplementary material for: Lipid Structure Determines the Differential Impact of Single Metal Additions and Binary Mixtures of Manganese, Calcium and Magnesium on Membrane Fluidity and Liposome Size
Source: Int J Mol Sci. 2023 Jan 5;24(2):1066. doi: 10.3390/ijms24021066 (PMC9860990; doi:10.3390/ijms24021066)
Supplement: Supplementary file 1 [file ijms-24-01066-s001.zip]

Archive with 1 entries (1 files):
- ijms-2114581-supplementary.pdf
